# Supplementary material for: Application of Nanopore Sequencing for High Throughput Genotyping in Horses
Source: Animals (Basel). 2023 Jul 6;13(13):2227. doi: 10.3390/ani13132227 (PMC10340048; doi:10.3390/ani13132227)
Supplement: Supplementary file 1 [file animals-13-02227-s001.zip]

Archive with 6 entries (6 files):
- Supplementary File S1.xlsx
- Supplementary File S2.pdf
- Supplementary File S3.xlsx
- Supplementary File S4.pdf
- Supplementary File S5.png
- Supplementary File S6.png
