# Supplementary material for: Application of Nanopore Sequencing for High Throughput Genotyping in Horses
Source: Animals (Basel). 2023 Jul 6;13(13):2227. doi: 10.3390/ani13132227 (PMC10340048; doi:10.3390/ani13132227)
Supplement: Supplementary file 1 [file animals-13-02227-s001.zip › Supplementary File S1.xlsx]

## Sheet: SNPs
Quality quartile*	Chromosome	Position (bp)	SNP ID	Allele REF	Allele ALT	Primer	Primer sequence 5'-3'	PCR product size (bp)	Tm	No of PCR Cycles
1	1	39705034	SNP_333	A	G	1F	TGCTTACACCAACACACTAGC	418	55	35
						1R	ATGCCAGCCCTAGAATGTGA
1	12	6808892	SNP_9206	A	C	2F	GACTGAGTCTAGGGGTGTGG	403	55	35
						2R	TCAGGGGCCATTTCTTCCTT
1	16	86523077	SNP_12270	G	A	3F	TATTCGAGCTGGAGGAGGAC	379	55	35
						3R	AAGGCGAGGAAAAGGTACCA
1	18	28420308	SNP_13257	A	G	4F	TCGTGGAGAGGAGGATGAATC	416	55	37
						4R	AGCATCAATGTGGAAACGAGG
2	1	84182606	SNP_711	A	G	5F	ACTCAGCAACCAACCCCTAG	380	57	35
						5R	TATCTGCCTCATCACACGCA
2	3	25098547	SNP_2619	T	C	6F	TTCACTCTGCAGTCTGGGAG	360	55	35
						6R	TCTTGAAGACATGGGTTAGGGT
2	4	25751448	SNP_3651	C	T	7F	TCTACATCTTCTTGGCCCAGT	407	55	37
						7R	GAACTCAGAGACACCAGGGG
2	27	12563287	SNP_17598	A	C	8F	TTCTGCCCCAACTCTCATCC	375	55	35
						8R	TGCCCTCACAGAAACATCTCA
3	3	73388981	SNP_2940	C	G	9F	GCCATTTGTTCTTGCCTTTTG	378	57	35
						9R	GGGGAAACACGGACTGAATC
3	15	58538033	SNP_11273	A	C	12F	ACATTTTCGCTTGCCTTCCT	361	55	35
						12R	GGAGGCAGAAGTCAATTGGG
4	2	92003309	SNP_2156	G	A	13F	CGGCTCAGTACTCTACCAGG	402	55	35
						13R	GGCCAAAGACAGAAATAGCTCA
4	6	11419240	SNP_5272	C	A	14F	CATAACATGAGGGAAGCCAT	364	55	35
						14R	TCTTGAGGGCGTTATGTGGG
4	9	32098769	SNP_7794	T	C	15F	ACAGGACTTCACAATGGTCA	419	55	35
						15R	CCAGGGGTGCTCTTCTAGTT
*-quartiles of total quality score distribution
Tm - primers melting temperature

## Sheet: Validation results
Chromosome	Position (bp)	SNP ID	Allele REF	Allele ALT	Homozygote 1*	Homozygote 1*	Homozygote 2*	Homozygote 2*	Heterozygote*	Heterozygote*	Heterozygote*	Heterozygote*	Number of genotypes analyzed	Number of genotype errors	% of errors
1	39705034	SNP_333	A	G	D1 (AA)		D2 (GG)	D4 (GG)	D3 (AG)	D50 (AG)	D59 (AG)		6	0	0
12	6808892	SNP_9206	A	C	D1 (AA)	D2 (AA)			D4 (AC)	D33 (AC)	D47 (AC)	D54 (AC)	6	0	0
16	86523077	SNP_12270	G	A			D3 (AA)	D8 (AA)	D1 (AG)	D4 (AG)	D5 (AG)		5	0	0
18	28420308	SNP_13257	A	G	D1 (AG)	D2 (AA)	D5 (GG)	D8 (GG)	D3 (AG)	D4 (AG)	D6 (AG)		7	1	14.2857
1	84182606	SNP_711	A	G	D3 (TT)	D4 (TT)	D25 (GG)		D9 (TG)	D26 (TG)	D28 (TT)	D31 (TG)	7	1	14.2857
3	25098547	SNP_2619	T	C	D50 (AA)		D2 (CC)	D3 (CC)	D1 (AC)	D26 (AC)	D46 (AC)		6	0	0
4	25751448	SNP_3651	C	T	D1 (CC)	D2 (CC)			D4 (CT)	D9 (CT)	D29 (CT)	D32 (CT)	6	0	0
27	12563287	SNP_17598	A	C	D27 (AA)	D60 (AC)	D4 (CC)	D9 (CC)	D1 (AC)	D2 (AC)	D3 (AC)	D5 (AC)	8	1	12.5
3	73388981	SNP_2940	C	G		D33 (CC)	D2 (GG)	D3 (GG)	D1 (CG)	D8 (CG)	D28 (CG)	D29 (CG)	7	0	0
15	58538033	SNP_11273	A	C	D1 (CC)	D2 (CC)	D9 (TT)	D26 (TT)	D4 (CT)	D29 (CT)	D30 (CT)	D31 (CT)	8	0	0
2	92003309	SNP_2156	G	A	D1 (GG)	D2 (GG)	D26 (AA)	D52 (AA)	D4 (AG)	D6 (AG)	D25 (AG)	D29 (AG)	8	0	0
6	11419240	SNP_5272	C	A	D1 (CC)	D2 (CC)	D81 (AA)		D3 (AC)	D26 (AC)	D30 (AC)	D31 (AC)	7	0	0
9	32098769	SNP_7794	T	C	D1 (TT)	D3 (TT)	D6 (CC)	D25 (CC)	D2 (CT)	D5 (CT)	D8 (CT)	D28 (CT)	8	0	0
												Sum	89	3	3.37079
*-sample name and genotype in brackets - red color denotes genotypes identical in Sanger and nanopore results; blue color - genotype different in Sanger and nanopore results
