# Supplementary material for: Application of Nanopore Sequencing for High Throughput Genotyping in Horses
Source: Animals (Basel). 2023 Jul 6;13(13):2227. doi: 10.3390/ani13132227 (PMC10340048; doi:10.3390/ani13132227)
Supplement: Supplementary file 1 [file animals-13-02227-s001.zip › Supplementary File S3.xlsx]

## Sheet: Arkusz1
Sample	Total reads	Mapped reads MAPQ>30	% mapped reads MAPQ>30	Unmapped reads	% of unmapped reads
d1	321484	301134	93.7	2075	0.6
d2	318915	298695	93.7	2580	0.8
d3	623518	583177	93.5	5036	0.8
d4	436561	407492	93.3	2489	0.6
d5	411235	386015	93.9	2759	0.7
d6	329576	309155	93.8	1861	0.6
d7	195588	182418	93.3	1468	0.8
d8	509333	471167	92.5	2620	0.5
d9	436556	406897	93.2	2798	0.6
d10	304940	286613	94	2107	0.7
d11	162350	153703	94.7	940	0.6
d12	249778	235853	94.4	1378	0.6
d13	218656	206183	94.3	1806	0.8
d14	296245	276952	93.5	2261	0.8
d15	233615	218324	93.5	1856	0.8
d16	363092	341165	94	2188	0.6
d17	162057	151305	93.4	821	0.5
d18	115463	108696	94.1	705	0.6
d19	273978	257434	94	1677	0.6
d20	168633	159069	94.3	1111	0.7
d21	257021	242844	94.5	1350	0.5
d22	115495	108398	93.9	899	0.8
d23	13968	12629	90.4	175	1.3
d24	247814	230313	92.9	1684	0.7
d25	988781	926025	93.7	5896	0.6
d26	963253	908334	94.3	4315	0.4
d27	652370	608715	93.3	3696	0.6
d28	814775	765953	94	4174	0.5
d29	806987	763079	94.6	3477	0.4
d30	710960	673082	94.7	3654	0.5
d31	834263	792159	95	2944	0.4
d32	880668	828738	94.1	5183	0.6
d33	1059458	992859	93.7	5752	0.5
d45	116094	110414	95.1	517	0.4
d46	330051	313343	94.9	1236	0.4
d47	621499	589878	94.9	2108	0.3
d48	1113964	1061598	95.3	3048	0.3
d49	187708	174660	93	1128	0.6
d50	456303	433006	94.9	1542	0.3
d51	686237	650615	94.8	1915	0.3
d52	532393	504190	94.7	1529	0.3
d53	350209	330963	94.5	1452	0.4
d54	338936	322245	95.1	1016	0.3
d58	525119	486731	92.7	5002	1
d59	483174	450622	93.3	4600	1
d60	330116	306672	92.9	3289	1
d61	322838	302547	93.7	2553	0.8
d62	354862	332237	93.6	3003	0.8
d81	475942	445919	93.7	3815	0.8
d83	416759	388032	93.1	3603	0.9
d84	308596	287545	93.2	2949	1
d88	703826	651606	92.6	3205	0.5
d89	768509	721251	93.9	2658	0.3
All (mean)	450953	423748	93.8509	2526.47	0.618868
